# Supplementary material for: Prognostic value and immune-infiltration pattern of FOXD3-AS1 in patients with glioma
Source: Front Pharmacol. 2023 Apr 4;14:1162309. doi: 10.3389/fphar.2023.1162309 (PMC10110859; doi:10.3389/fphar.2023.1162309)
Supplement: Supplementary file 5 [file DataSheet1.ZIP]

Archive with 10 entries (9 files):
- code/
- __MACOSX/._code
- code/GO_KEGG.R
- __MACOSX/code/._GO_KEGG.R
- code/heatmap.R
- __MACOSX/code/._heatmap.R
- code/volcano.R
- __MACOSX/code/._volcano.R
- code/limma.R
- __MACOSX/code/._limma.R
