# Supplementary material for: Prognostic value and immune-infiltration pattern of FOXD3-AS1 in patients with glioma
Source: Front Pharmacol. 2023 Apr 4;14:1162309. doi: 10.3389/fphar.2023.1162309 (PMC10110859; doi:10.3389/fphar.2023.1162309)
Supplement: Supplementary file 5 [file DataSheet1.ZIP › code/GO_KEGG.R]

library("clusterProfiler")
library("org.Hs.eg.db")
rt=read.table("id.txt",sep="\t",header=T,check.names=F)
rt=rt[is.na(rt[,"entrezID"])==F,]

geneFC=rt$logFC
gene=rt$entrezID
names(geneFC)=gene

#GO富集分析
kk <- enrichGO(gene = gene,OrgDb = org.Hs.eg.db, pvalueCutoff =0.05, qvalueCutoff = 0.05)
write.table(kk,file="GO.txt",sep="\t",quote=F,row.names = F)

#柱状图
tiff(file="barplot.tiff",width = 35,height = 20,units ="cm",compression="lzw",bg="white",res=600)
barplot(kk, drop = TRUE, showCategory = 100)
dev.off()

#点图
tiff(file="dotplot.tiff",width = 35,height = 20,units ="cm",compression="lzw",bg="white",res=600)
dotplot(kk,showCategory = 100)
dev.off()


###Video source: http://study.163.com/u/biowolf
######Video source: https://shop119322454.taobao.com
######速科生物: http://www.biowolf.cn/
######作者邮箱：2740881706@qq.com
######作者微信: seqBio
######QQ群:  259208034
######微信: corale66

#install.packages("colorspace")
#install.packages("stringi")
#source("http://bioconductor.org/biocLite.R")
#biocLite("DOSE")
#biocLite("clusterProfiler")
#biocLite("pathview")

setwd("C:\\Users\\lexb4\\Desktop\\geoLncRNA\\19.KEGG")
library("clusterProfiler")
rt=read.table("id.txt",sep="\t",header=T,check.names=F)
rt=rt[is.na(rt[,"entrezID"])==F,]

geneFC=rt$logFC
gene=rt$entrezID
names(geneFC)=gene

#kegg富集分析
kk <- enrichKEGG(gene = gene, organism = "hsa", pvalueCutoff =0.05, qvalueCutoff =0.05)
write.table(kk,file="KEGG.txt",sep="\t",quote=F,row.names = F)

#柱状图
tiff(file="barplot.tiff",width = 30,height = 20,units ="cm",compression="lzw",bg="white",res=600)
barplot(kk, drop = TRUE, showCategory = 100)
dev.off()

#点图
tiff(file="dotplot.tiff",width = 30,height = 20,units ="cm",compression="lzw",bg="white",res=600)
dotplot(kk, showCategory = 100)
dev.off()

#通路图
library("pathview")
keggxls=read.table("KEGG.txt",sep="\t",header=T)
for(i in keggxls$ID){
  pv.out <- pathview(gene.data = geneFC, pathway.id = i, species = "hsa", out.suffix = "pathview")
}
