# Supplementary material for: Prognostic value and immune-infiltration pattern of FOXD3-AS1 in patients with glioma
Source: Front Pharmacol. 2023 Apr 4;14:1162309. doi: 10.3389/fphar.2023.1162309 (PMC10110859; doi:10.3389/fphar.2023.1162309)
Supplement: Supplementary file 5 [file DataSheet1.ZIP › code/heatmap.R]

#heatmap
hmExp=log10(diffExpLevel+0.00001)
library('gplots')
hmMat=as.matrix(hmExp)
pdf(file="heatmap.pdf",height=30,width=50)
par(oma=c(3,3,3,5))
heatmap.2(hmMat,col='greenred',trace="none",cexCol=1)
dev.off()
