# Supplementary material for: Prognostic value and immune-infiltration pattern of FOXD3-AS1 in patients with glioma
Source: Front Pharmacol. 2023 Apr 4;14:1162309. doi: 10.3389/fphar.2023.1162309 (PMC10110859; doi:10.3389/fphar.2023.1162309)
Supplement: Supplementary file 5 [file DataSheet1.ZIP › code/volcano.R]

#volcano
pdf(file="vol.pdf")
xMax=max(-log10(allDiff$adj.P.Val))
yMax=max(abs(allDiff$logFC))
plot(-log10(allDiff$adj.P.Val), allDiff$logFC, xlab="-log10(adj.P.Val)",ylab="logFC",main="Volcano", xlim=c(0,xMax),ylim=c(-yMax,yMax),yaxs="i",pch=20, cex=0.4)
diffSub=subset(allDiff, allDiff$adj.P.Val<0.05 & abs(allDiff$logFC)>1)
points(-log10(diffSub$adj.P.Val), diffSub$logFC, pch=20, col="red",cex=0.4)
abline(h=0,lty=2,lwd=3)
dev.off()
