# Supplementary material for: Prognostic value and immune-infiltration pattern of FOXD3-AS1 in patients with glioma
Source: Front Pharmacol. 2023 Apr 4;14:1162309. doi: 10.3389/fphar.2023.1162309 (PMC10110859; doi:10.3389/fphar.2023.1162309)
Supplement: Supplementary file 5 [file DataSheet1.ZIP › code/limma.R]

rt=read.table("input.txt",row.names="geneNames",sep="\t",header=T)

library(limma)
#normalize 校正
pdf(file="rawbox.pdf")
boxplot(rt,col = "blue",xaxt = "n",outline = F)
dev.off()
rt=normalizeBetweenArrays(as.matrix(rt),method="scale")
pdf(file="normalbox.pdf")
boxplot(rt,col = "red",xaxt = "n",outline = F)
dev.off()

#differential
class <- c(rep("testis",8),rep("ovary",6))
design <- model.matrix(~factor(class))
colnames(design) <- c("testis","ovary")
fit <- lmFit(rt,design)
fit2 <- eBayes(fit)
allDiff=topTable(fit2,adjust='fdr',coef=2,number=200000)
write.table(allDiff,file="limmaTab.xls",sep="\t",quote=F)

#write table
diffLab <- allDiff[with(allDiff, ((logFC> 1 | logFC< (-1)) & adj.P.Val < 0.05 )), ]
write.table(diffLab,file="diffExp.xls",sep="\t",quote=F)
diffExpLevel <- rt[rownames(diffLab),]
qvalue=allDiff[rownames(diffLab),]$adj.P.Val
diffExpQvalue=cbind(qvalue,diffExpLevel)
write.table(diffExpQvalue,file="diffExpLevel.xls",sep="\t",quote=F)
