# Supplementary material for: Prognostic value and immune-infiltration pattern of FOXD3-AS1 in patients with glioma
Source: Front Pharmacol. 2023 Apr 4;14:1162309. doi: 10.3389/fphar.2023.1162309 (PMC10110859; doi:10.3389/fphar.2023.1162309)
Supplement: Supplementary file 7 [file DataSheet3.xlsx]

## Sheet: FIG 15A
NORMAL			TUMOR			NORMAL	TUMOR	NORMAL	TUMOR
19.15	35.89	16.74	19.18	34.06	14.88	0	-1.86	1	3.63008
19.18	35.79	16.61	19.16	34.34	15.18	-0.13	-1.56	1.09429	2.94854
19.01	35.71	16.7	19.31	35.05	15.74	-0.04	-1	1.02811	2
19.34	35.84	16.5	19.17	35.97	16.8	-0.24	0.06	1.18099	0.959264
18.83	35.29	16.46	19.14	35.31	16.17	-0.28	-0.57	1.21419	1.48452
19.12	35.4	16.28	19.02	35.02	16	-0.46	-0.74	1.37554	1.67018

## Sheet: FIG 15B,D
U87
si control			si foxd3-as1-1			si foxd3-as-2			si control	si foxd3-as1-1	si foxd3-as-2
19.43	34.65	15.22	19.74	36.37	16.63	19.37	34.51	15.14	0	1.41	-0.08		1	0.376312	1.05702
19.48	34.85	15.37	19.46	36.81	17.35	19.34	34.68	15.34	0.15	2.13	0.12		0.90125	0.228458	0.920188
19.72	34.65	14.93	19.45	36.62	17.17	19.36	34.01	14.65	-0.29	1.95	-0.57		1.22264	0.258816	1.48452
U251
si control			si foxd3-as1-1			si foxd3-as-2			si control	si foxd3-as1-1	si foxd3-as-2
19.62	31.23	11.61	19.51	33.01	13.5	19.53	31.05	11.52	0	1.89	-0.09		1	0.269807	1.06437
19.55	31.01	11.46	19.63	32.89	13.26	19.42	30.97	11.55	-0.15	1.65	-0.06		1.10957	0.31864	1.04247
19.41	30.73	11.32	19.45	33.07	13.62	19.41	31.03	11.62	-0.29	2.01	0.01		1.22264	0.248273	0.993092

## Sheet: FIG 15C,E
U87
oe control			oe foxd3-as1-1			oe foxd3-as-2			oe control	oe foxd3-as1-1	oe foxd3-as-2
19.8	21.58	1.78	19.63	19.84	0.21	19.46	21.74	2.28	-2.44249e-15	-1.57	0.5		1	2.96905	0.707107
19.6	21.7	2.1	19.64	20.07	0.43	19.58	21.27	1.69	0.32	-1.35	-0.09		0.80107	2.54912	1.06437
19.97	21.39	1.42	19.51	20.04	0.53	19.58	20.97	1.39	-0.36	-1.25	-0.39		1.28343	2.37841	1.31039
U251
oe control			oe foxd3-as1-1			oe foxd3-as-2			oe control	oe foxd3-as1-1	oe foxd3-as-2
19.98	26.64	6.66	19.56	25.47	5.91	19.78	26.73	6.95	0	-0.75	0.29		1	1.68179	0.817902
19.75	26.29	6.54	19.71	25.7	5.99	19.77	25.85	6.08	-0.12	-0.67	-0.58		1.08673	1.59107	1.49485
19.91	26.65	6.74	19.73	25.2	5.47	19.77	26.06	6.29	0.08	-1.19	-0.37		0.946058	2.28153	1.29235

## Sheet: FIG 16A
U87			U87-si			U87-oe
CA3										U87	U87-si	U87-oe		U87	U87-si	U87-oe
10.74	23.74	13	10.68	25.67	14.99	10.58	22.6	12.02		0	1.99	-0.98		1	0.251739	1.97247
10.68	23.5	12.82	10.68	24.87	14.19	10.53	22.42	11.89		-0.18	1.19	-1.11		1.13288	0.438303	2.15846
10.62	23.39	12.77	10.65	25.82	15.17	10.54	22.38	11.84		-0.23	2.17	-1.16		1.17283	0.222211	2.23457
H19
10.74	27.58	16.84	10.68	30.32	19.64	10.58	26.15	15.57		0	2.8	-1.27		1	0.143587	2.41162
10.68	27.65	16.97	10.68	29.77	19.09	10.53	26.51	15.98		0.13	2.25	-0.86		0.913831	0.210224	1.81504
10.62	27.9	17.28	10.65	29.46	18.81	10.54	26.36	15.82		0.44	1.97	-1.02		0.737135	0.255253	2.02792
HP
10.74	35.19	24.45	10.68	36.18	25.5	10.58	34.01	23.43		0	1.05	-1.02		1	0.482968	2.02792
10.68	35.26	24.58	10.68	37.12	26.44	10.53	34.29	23.76		0.13	1.99	-0.69		0.913831	0.251739	1.61328
10.62	35.78	25.16	10.65	36.93	26.28	10.54	34.05	23.51		0.71	1.83	-0.94		0.61132	0.281265	1.91853
GATA4
10.74	21.55	10.81	10.68	23.94	13.26	10.58	20.88	10.3		0	2.45	-0.51		1	0.183011	1.42405
10.68	21.6	10.92	10.68	22.66	11.98	10.53	20.86	10.33		0.11	1.17	-0.48		0.926588	0.444421	1.39474
10.62	21.41	10.79	10.65	23.7	13.05	10.54	20.57	10.03		-0.02	2.24	-0.78		1.01396	0.211686	1.71713
MMP9
10.74	20.34	9.6	10.68	23.67	12.99	10.58	21.3	10.72		0	3.39	1.12		1	0.0953912	0.460094
10.68	20.77	10.09	10.68	24.24	13.56	10.53	22.09	11.56		0.49	3.96	1.96		0.712025	0.0642571	0.257028
10.62	20.78	10.16	10.65	24.89	14.24	10.54	21.43	10.89		0.56	4.64	1.29		0.678302	0.0401071	0.408951
WNT6
10.74	25.19	14.45	10.68	27.14	16.46	10.58	23.95	13.37		0	2.01	-1.08		1	0.248273	2.11404
10.68	25.16	14.48	10.68	26.88	16.2	10.53	24.15	13.62		0.03	1.75	-0.83		0.97942	0.297302	1.77769
10.62	25.49	14.87	10.65	27.42	16.77	10.54	23.36	12.82		0.42	2.32	-1.63		0.747425	0.200267	3.09513

## Sheet: FIG 16B
U87			U87-si			U87-oe
CA3										U87	U87-si	U87-oe		U251	U251-si	U251-oe
10.69	15.77	5.08	10.74	18.48	7.74	10.86	13.49	2.63		0	2.66	-2.45		1	0.15822	5.46416
10.56	15.64	5.08	10.72	17.98	7.26	10.82	13.8	2.98		0	2.18	-2.1		1	0.220676	4.28709
10.53	16.08	5.55	10.79	18.41	7.62	10.76	13.61	2.85		0.47	2.54	-2.23		0.721965	0.171943	4.69134
H19
10.69	26.05	15.36	10.74	28.7	17.96	10.86	24.73	13.87		0	2.6	-1.49		1	0.164938	2.80889
10.56	26.37	15.81	10.72	29.28	18.56	10.82	24.47	13.65		0.45	3.2	-1.71		0.732043	0.108819	3.27161
10.53	25.97	15.44	10.79	28.6	17.81	10.76	24.85	14.09		0.08	2.45	-1.27		0.946058	0.183011	2.41162
HP
10.69	29.07	18.38	10.74	31.59	20.85	10.86	28.61	17.75		0	2.47	-0.63		1	0.180491	1.54756
10.56	29.27	18.71	10.72	31.6	20.88	10.82	28.35	17.53		0.33	2.5	-0.85		0.795536	0.176777	1.8025
10.53	28.99	18.46	10.79	31.05	20.26	10.76	28.06	17.3		0.08	1.88	-1.08		0.946058	0.271684	2.11404
GATA4
10.69	11.96	1.27	10.74	15.26	4.52	10.86	10.99	0.13		0	3.25	-1.14		1	0.105112	2.20381
10.56	11.98	1.42	10.72	15.58	4.86	10.82	10.92	0.1		0.15	3.59	-1.17		0.90125	0.0830429	2.25012
10.53	12.13	1.6	10.79	15.39	4.6	10.76	10.82	0.06		0.33	3.33	-1.21		0.795536	0.0994421	2.31338
MMP9
10.69	29.38	18.69	10.74	31.28	20.54	10.86	27.63	16.77		0	1.85	-1.92		1	0.277392	3.78423
10.56	28.8	18.24	10.72	32.11	21.39	10.82	27.44	16.62		-0.45	2.7	-2.07		1.36604	0.153893	4.19887
10.53	29.18	18.65	10.79	31.92	21.13	10.76	27.7	16.94		-0.04	2.44	-1.75		1.02811	0.184284	3.36359
WNT6
10.69	21.43	10.74	10.74	24.05	13.31	10.86	20.55	9.69		0	2.57	-1.05		1	0.168404	2.07053
10.56	21.37	10.81	10.72	24.98	14.26	10.82	20.41	9.59		0.07	3.52	-1.15		0.952638	0.0871715	2.21914
10.53	21.4	10.87	10.79	24.03	13.24	10.76	20.33	9.57		0.13	2.5	-1.17		0.913831	0.176777	2.25012
