# Supplementary material for: Prognostic value and immune-infiltration pattern of FOXD3-AS1 in patients with glioma
Source: Front Pharmacol. 2023 Apr 4;14:1162309. doi: 10.3389/fphar.2023.1162309 (PMC10110859; doi:10.3389/fphar.2023.1162309)
Supplement: Supplementary file 10 [file DataSheet2.xlsx]

## Sheet: Fig15 A
	FOXD3-AS1 CT
	Normal			Tumor
	10.56	35.89	25.33	10.47	34.06	23.59
	10.8	35.79	24.99	10.68	34.34	23.66
	10.01	35.71	25.7	10.02	35.05	25.03
	10.44	35.84	25.4	10.1	35.97	25.87
	10.45	35.29	24.84	10.86	35.31	24.45
	10.01	35.4	25.39	10.95	35.02	24.07
	ΔΔCT
	NORMAL	TUMOR		NORMAL	TUMOR
	0	-1.74		1	3.34035
	-0.34	-1.67		1.26576	3.18215
	0.37	-0.3		0.773782	1.23114
	0.07	0.54		0.952638	0.687771
	-0.49	-0.88		1.40444	1.84038
	0.06	-1.26		0.959264	2.39496
	Unpaired t test
	P value	0.0386
	P value summary	*
	Significantly different (P < 0.05)?	Yes
	One- or two-tailed P value?	Two-tailed
	t, df	t=2.379, df=10

## Sheet: Fig15 B
	FOXD3-AS1 CT										U87 one-way AVNOVA
	U87										ANOVA table	SS	DF	MS	F (DFn, DFd)	P value
	si control			si foxd3-as1-1			si foxd3-as-2				Treatment (between columns)	0.6347	2	0.3174	F (2, 6) = 30.44	P=0.0007
	11.93	34.65	22.72	11.22	35.37	24.15	11.36	34.51	23.15		Residual (within columns)	0.06254	6	0.01042
	11.8	34.85	23.05	11.9	36.81	24.91	11.64	34.68	23.04		Total	0.6972	8
	11.7	34.65	22.95	11.19	35.62	24.43	11.25	34.01	22.76
											Dunnett's multiple comparisons test	Mean Diff.	95.00% CI of diff.	Below threshold?	Summary	Adjusted P Value
	si control	si foxd3-as1-1	si foxd3-as-2								si NC vs. si FOXD3-AS1 1	0.5841	0.3454 to 0.8227	Yes	***	0.0008
	0	1.43	0.43		1	0.371131	0.742262				si NC vs. si FOXD3-AS1 2	0.04406	-0.1946 to 0.2827	No	ns	0.8237
	0.33	2.19	0.32		0.795536	0.219151	0.80107
	0.23	1.71	0.04		0.852635	0.30566	0.972655
	FOXD3-AS1 CT										U251 one-way AVNOVA
	U251										ANOVA table	SS	DF	MS	F (DFn, DFd)	P value
	si control			si foxd3-as1-1			si foxd3-as-2				Treatment (between columns)	1.141	2	0.5705	F (2, 6) = 25.60	P=0.0012
	11.74	31.23	19.49	11.97	33.01	21.04	11.75	31.05	19.3		Residual (within columns)	0.1337	6	0.02228
	11.66	31.01	19.35	11.98	32.89	20.91	11.13	30.97	19.84		Total	1.275	8
	11.6	30.73	19.13	11.02	33.07	22.05	11.35	31.03	19.68
											Dunnett's multiple comparisons test	Mean Diff.	95.00% CI of diff.	Below threshold?	Summary	Adjusted P Value
	si control	si foxd3-as1-1	si foxd3-as-2								si NC vs. si FOXD3-AS1 1	0.8335	0.4846 to 1.182	Yes	***	0.0009
	0	1.55	-0.19		1	0.34151	1.14076				si NC vs. si FOXD3-AS1 2	0.1945	-0.1545 to 0.5434	No	ns	0.2641
	-0.14	1.42	0.35		1.10191	0.373712	0.784584
	-0.36	2.56	0.19		1.28343	0.169576	0.876606

## Sheet: Fig 15C ＆ E
	U87 Cell numbers			Unpaired t test (migration)
	migration			P value	0.0004
	si NC	si FOXD3-AS1		P value summary	***
	126	32		Significantly different (P < 0.05)?	Yes
	107	43		One- or two-tailed P value?	Two-tailed
	130	38		t, df	t=10.72, df=4
	invasion			Unpaired t test (invasion)
	45	26		P value	0.0058
	63	13		P value summary	**
	61	20		Significantly different (P < 0.05)?	Yes
				One- or two-tailed P value?	Two-tailed
				t, df	t=5.374, df=4

## Sheet: Fig15 D ＆ F
	U251 Cell numbers			Unpaired t test (migration)
	migration			P value	0.0031
	si NC	si FOXD3-AS1		P value summary	**
	41	15		Significantly different (P < 0.05)?	Yes
	45	20		One- or two-tailed P value?	Two-tailed
	56	17		t, df	t=9.325, df=4
	invasion			Unpaired t test (invasion)
	47	5		P value	0.003
	56	9		P value summary	**
	36	10		Significantly different (P < 0.05)?	Yes
				One- or two-tailed P value?	Two-tailed
				t, df	t=6.409, df=4
